# Supplementary material for: Combination RSL3 Treatment Sensitizes Ferroptosis- and EGFR-Inhibition-Resistant HNSCCs to Cetuximab
Source: Int J Mol Sci. 2022 Aug 12;23(16):9014. doi: 10.3390/ijms23169014 (PMC9409433; doi:10.3390/ijms23169014)
Supplement: Supplementary file 1 [file ijms-23-09014-s001.zip]

Archive with 1 entries (1 files):
- ijms-1823627-supplementary.pdf
